# Supplementary material for: The economic burden of cardiovascular disease and hypertension in low- and middle-income countries: a systematic review
Source: BMC Public Health. 2018 Aug 6;18:975. doi: 10.1186/s12889-018-5806-x (PMC6090747; doi:10.1186/s12889-018-5806-x)
Supplement: Supplementary file 4 — Data extracted from included studies. (XLSX 272 kb) [file 12889_2018_5806_MOESM4_ESM.xlsx]

## Sheet: Sheet 1
																														Costs in study currency
Study ID		Publication year	Country(ies)/Region	NCD(s) specific	Disease/episode/facility type (if mentioned)	Healthcare setting	Healthcare setting (detail)	Geographical scope	IF Institutional scope, # health facilities	Economic perspective	Economic perspective, DETAIL	Study design	Study design description	If COI study, INCIDENCE or PREVALENCE method?	Control group?	Control group details	Population chars. (age, sex, morbidity)	Unit of analysis	Sample size (for economic estimates)	Types of economic estimates (list)	Currency	Currency reference year	Disease incidence/prevalence data sources	Utilization data sources	Cost data sources	Additional analyses (list)	Group	Economic estimate	TOTAL	Direct medical costs										Direct non-medical costs						Indirect costs - morbidity
	Study ID full																													Hospital care	Institutionalized care	Medication	Consultations	Treatments/procedures	Tests	Supplies	Paid caregiver	Other	SUBTOTAL	Travel	Accommodation	Food	Other	SUBTOTAL	TOTAL DIRECT COST	Lost income for patient	Lost income for carer/family member	Lost school/work days for patient	Lost work days for carer/family member
Adoukonou 3842	Adoukonou, 2013 #3842	2013	Benin	stroke		tertiary care	university hospital	institutional	1	societal	patient expenses and productivity costs	prospective cost study	prospective economic study, data collected 2010-2011		no		mean age 57, 67% male	individual	78	total cost of stroke episode	CFA Franc	2011	hospital records	hospital records and patient questionnaire	patient questionnaire, but also 'unclear' for some categories	multivariate analysis for determinants of cost; subgroup analyses by: gender, age groups, occupation, NIHSS score, stroke type, LOS, RANKIN score at discharge	total	average cost per stroke episode	360207	50969		80993	6114	10384	97990					39070							43397
Akanshka 77	Akanksha, 2013 #77	2013	India	all cardiovascular diseases		secondary care	only hospitalization costs	national		provider		mathematical model	projections of mortality and CVD events based on database analysis		no		general population in India			mean cost/hospitalization for CVD. total cost of hospitalization for CVDs	Rs	2004	national survey (National Sample Survey)	national survey (National Sample Survey)	national survey (National Sample Survey)	subgroup analysis: total hospitalization cost by age group and sex; mean hospitalization cost by socio-demographic determinants. Regression of mean hospitalization cost against socio-demographic determinants.	all cohort	total hospitalization cost for CVD (2004, Rs billions)	93.8
Akanshka 77	Akanksha, 2013 #77	2013	India	all cardiovascular diseases						provider																		total hospitalization cost for CVD (2010, Rs billions)	107.2
Akanshka 77	Akanksha, 2013 #77	2013	India	all cardiovascular diseases						provider																		mean hospitalization cost for CVD (2004, Rs)	13963
Alam 2145	Alam, 2014 #2145	2014	Bangladesh, India, Nepal and Sri Lanka	angina		other	hospital and outpatient	national		patient	patient OOP costs	database analysis	World Health Survey 2002-2003 analysis		yes			household	736 Bangladesh, 1118 India, 597 Nepal, 320 Sri Lanka	OOP spending for hospitalization, drugs and medicines; borrowing or selling assets to afford health expenditure; %OOP spending of household expenditure	USD	2003	patient questionnaire (survey)	patient questionnaire (survey)	patient questionnaire (survey)	sensitivity analysis: definitions of angina; multivariate analysis	Bangladesh	OOP per person difference from non-angina households (last 4 weeks)	1.94	0.72		0.8
Alam 2145	Alam, 2014 #2145	2014	Bangladesh, India, Nepal and Sri Lanka	angina						patient																	India	OOP per person difference from non-angina households (last 4 weeks)	1.45	-0.22		0.86
Alam 2145	Alam, 2014 #2145	2014	Bangladesh, India, Nepal and Sri Lanka	angina						patient																	Nepal	OOP per person difference from non-angina households (last 4 weeks)	3.68	0.7		3.44
Alam 2145	Alam, 2014 #2145	2014	Bangladesh, India, Nepal and Sri Lanka	angina						patient																	Sri Lanka	OOP per person difference from non-angina households (last 4 weeks)	1.99	0.74		0.94
Alefan 23988	Alefan, 2009 #23988	2009	Malaysia	hypertension		other	all settings implied	institutional	1	other	unclear, but probably patient	retrospective cost study	retrospective cohort		no		72% women, mean age 53 years		300	cost/month	Rm	2008	clinic medical records	patient self-reported	patient self-reported	subgroup analysis: hypertension stage	pre-hypertension	average cost of hypertension care per month	192.7			8.7	1.8		0.9			2.4		2.3						176.6
Alefan 23988	Alefan, 2009 #23988	2009	Malaysia	hypertension						other																	stage 1 hypertension	average cost of hypertension care per month	182			9.6	1.8		1			2.5		2.4						164.7
Alefan 23988	Alefan, 2009 #23988	2009	Malaysia	hypertension						other																	stage 2 hypertension	average cost of hypertension care per month	191.6			19.8	1.7		1.1			2.3		2.3						164.4
Al-Junid 46665	Al-Junid, 2007 #46665	2007	Malaysia	any cardiovascular disease as recorded using IR DRG		tertiary care	university hospital	institutional	1	provider	inpatient drug costs from the provider's perspective. Discharge medication excluded	retrospective cost study	retrospective cohort		no		66% males, mean age 60 years		135	drug cost/patient episode	Rm	unclear	hospital database	hospital database	hospital pharmacy department	subgroup analysis (mean rank, not mean costs), logistic regresssion on high drug cost (>103Rm) over severity, LOS, #drugs, ward type, generic prescribing rate and type of prescriber	all cohort	average drug cost per patient episode	213.9			213.9
Altagracia-Martinez 47414	Altagracia-Martinez, 2006 #47414	2006	Mexico	hypertension		other	n/a	national		other	pharmaceutical sector	database analysis	retrospective cross-section analysis of pharmaceutical sales data		no		n/a		n/a	cardiovascular agents marker	USD	2003			International Marketing Services of Mexico Database	none	all drugs	total cardiovascular agents market (US billions, 2003)	0.59
Aounallah Skhiri 10882	Aounallah Skhiri, 2005 #10882	2005	Tunisia	myocardial infarction	acute	secondary care	hospital	city	7	other	patient andprovider	prospective cost study	propsective cohort study, duration 11 months		no		mean age 61y (59 males and 66 females), 82% males		632	average cost per stay	Tunisian Dinars	2001	n/a	patient records via questionnaire administered by participating physicians	hospital tariffs	subgroup analyses: mean cost by hospitalization outcome, by intervention received	all	average cost per inpatient stay	2171
Araujo 48811	Araujo, 2005 #48811	2005	Brazil	heart failure	acute	other	hospital and outpatient	institutional	1	societal	provider and patient	retrospective cost study	retrospective cost study		no		mean age 60.3, 44% male		70	average cost per patient	Reais	2002	hospital database	hospital records and patient questionnaire	regional survey of hospital costs + top-down costing + hospital accounts + national catalogue for drugs	none	all	average cost per patient per year	6349.22	1275.76	0	1250.07	91.1945	0	594.049	0	0	0	0	0	0	0	0	0	0	3138.14	0	0	0
Araujo 13106	Araujo, 2013 #13106	2013	Brazil	myocardial infarction		secondary care	hospital database	national		payer	reimbursed hospitalizations	database analysis	search of a Brazilian epidemiological database (DATA-SUS) on AMI and AIDS hospitalizations and their costs from 1998 to 2011		no		ages 25-49y	individual	35113	average hospitalization cost	Reais	2011	unclear	unclear	unclear	none	total	average hospitalization cost	2712
Arredondo 5799	Arredondo, 1995 #5799	1995	Brazil	cardiac valve disease; breast cancer		secondary care	general hospital in Sao Paulo	institutional	1	provider	hospital perspective	retrospective cost study	retrospective cohort + validation using prospective shadow study		no		not reported		120	cost/case	USD	unclear	hospital records	case notes	unclear 'monitoring system'	none	cardiac valve disease	average cost per patient episode	3456			51.84	483.84		131.328	2453.76		299.981
Arredondo 34745	Arredondo, 1997 #34745	1997	Mexico	hypertension; diabetes		other	hospital; ambulatory	regional		provider	unclear, but similar methodology to Arredondo 5799 so presumably hospital perspective	retrospective cost study	unclear, but similar to Arredondo 5799 so retrospective cost study		no		not reported		not reported	cost/case; cost/state	USD	1994	unclear	unclear	unclear	subgroup analysis: cost per hospital case; cost per ambulatory case. probabilistic projections of #cases over time	diabetes - hospital	average cost per patient episode	568
Arredondo 34745	Arredondo, 1997 #34745	1997	Mexico	hypertension; diabetes						provider																	hypertension - ambulatory	average cost per patient episode	44
Arredondo 34745	Arredondo, 1997 #34745	1997	Mexico	hypertension; diabetes						provider																	hypertension - hospital	total cost per region (1996)	279467
Arredondo 34745	Arredondo, 1997 #34745	1997	Mexico	hypertension; diabetes						provider																	hypertension - ambulatory	total cost per region (1996)	139130
Arredondo 4644	Arredondo, 2006 #4644	2006	Mexico	hypertension		other	all settings	national		payer	three institutions providing care for the insured population within the formal economy: MoH, Institute for Social Security and Institute for Social Security and Services for State Workers	CoI study	longitudinal design used to estimate number of cases treated within the remit of each of the three payers, by type of institution. The cost of case management for an average case, by institution, was calculated and multiplied by #cases.	prevalence	no		not reported		not reported	cost/country	USD	2007	national databases	unclear	unclear	none	all cohort	total cost per country ($ million)	2486.15	129.66		165.02	141.45	742.6					1178.73							1307.42
Asil 19814	Asil, 2011 #19814	2011	Turkey	stroke	acute	secondary care	university hospital	institutional	1	provider		retrospective cost study	retrospective cohort		no		51% male, mean age 66 years		328	cost/case	USD	2007	hospital database	case notes	hospital accounts + hospital price lists	subgroup analysis: by mRS score, stroke type, infection status	total	average cost per case	1677	635		502			539
Asil 19814	Asil, 2011 #19814	2011	Turkey	stroke						provider																	mRS 0-2	average cost per case	1000	370		190			439
Asil 19814	Asil, 2011 #19814	2011	Turkey	stroke						provider																	mRS 3-5	average cost per case	1838	658		588			592
Asil 19814	Asil, 2011 #19814	2011	Turkey	stroke						provider																	mRS 6	average cost per case	2777	1140		988			649
Asil 19814	Asil, 2011 #19814	2011	Turkey	stroke						provider																	haemorrhagic stroke	average cost per case	2816	1055		1164			588
Asil 19814	Asil, 2011 #19814	2011	Turkey	stroke						provider																	ischemic stroke	average cost per case	1467	558		381			529
Azambuja 61692	Azambuja, 2008 #61692	2008	Brazil	severe cardiovascular disease		other	hospital and outpatient	national		societal	provider + payer + productivity loss	COI study	calculation informed by #hospitalizations for severe CVD	incidence	no		adults 35+ age		n/a	total national cost; total national cost as % GDP; total cost/case	Reais	2004	national databases (SIH-SUS)		national reimbursement rates; health economics literature; census data for national wage	none	total	%GNP	1.74
Azambuja 61692	Azambuja, 2008 #61692	2008	Brazil	severe cardiovascular disease						societal																	total	total national cost of CVD (billion)	30.818
Azambuja 61692	Azambuja, 2008 #61692	2008	Brazil	severe cardiovascular disease						societal																		lost income due to CVD (billion)	17.013
Azambuja 61692	Azambuja, 2008 #61692	2008	Brazil	severe cardiovascular disease						societal																		average total cost of severe CVD care per case	9640																3514
Birabi 7110	Birabi, 2012 #7110	2012	Nigeria	stroke	acute	other	hospital and outpatient	institutional	4	provider	provider	retrospective cost study	retrospective cross-section		no		66% male, mean age 50 years, all in employment		29	average cost/case	Naira	2012	hospital records	case notes/patient files	unclear - probably hospital accounts + microcosting, although no details	none	total	average cost per case	2249			52.5		1391.75	805				2249.25
Bloom 93	Bloom, 2013 #93	2013	China, India	cardiovascular disease		other	all	national		societal	effect of CVD on national income	mathematical model	extended Solow growth model implemented using WHO's EPIC model		no		n/a	country	n/a	economic loss due to disease	USD						China	output loss 2012-2030	8250000000000
Bloom 93	Bloom, 2013 #93	2013	China, India	cardiovascular disease						societal																	India	output loss 2012-2030	2250000000000
Bovet 4662	Bovet, 2006 #4662	2006	Seychelles	hypertension	chronic	primary care	general practitioners and related investigations	national		provider	provider, assumed public sector	mathematical model	calculation informed by hypertension prevalence, standard protocols and public sector prices		no		n/a		n/a	average annual cost for hypertension management	Seychelles Rupees	2005	national survey, Seychelles Heart Study III	clinical protocols	Ministry of Health for drug prices, market prices for private doctors, a hospital for lab tests costs	subgroup analyses by hypertension severity	total	average annual cost per capita for hypertension management	56
Calvo-Vargas 28035	Calvo-Vargas, 1998 #28035	1998	Mexico	hypertension	chronic	primary care	drugs, basic medical consultation and lab studies	national		provider	Mexican government	mathematical model	drug prices and healthcare utilization based on NNT to prevent cerebrovascular event		no			individual		annual cost per patient of hypertension treatment	Mexican pesos	1996	n/a	literature	prices charged at one hospital + government drug catalogue	none	total	average annual cost per patient of hypertension care (diuretic, minimum)	455.002	0	0	85.0176	45.6576	0	323.539
Calvo-Vargas 28035	Calvo-Vargas, 1998 #28035	1998	Mexico	hypertension						provider																		average annual cost per patient of hypertension care (ACEI, maximum)	3533.74	0	0	3163.76	45.6576	0	323.539
Castaneda-Cardona 22088	Castaneda-Cardona, 2014 #22088	2014	Colombia	ischemic stroke		tertiary care	university hospital	institutional	1	unclear	apparently provider costs	retrospective cost study	retrospective cross-section		yes	only for patients with AF	mean age 72, 58% female	individual	166	total cost of stroke episode	Colombian pesos	2012	hospital records	hospital records	unclear	subgroup analysis by NIHSS score, FA status and age group	total	average cost per stroke episode	8635419
Chen 31495	Chen, 2003 #31495	2003	China	hypertension	chronic	primary care	outpatient visits	institutional		payer		database analysis	data analysis from electronic system of medical insurance		no			individual		median yearly cost per patient of outpatient care	Yuan	2002	health insurance database	health insurance database	health insurance database	subgroup analysis: by age	total	median annual cost per patient of hypertension outpatient care	1567.9
Christensen 24586	Christensen, 2009 #24586	2009	Argentina	intracerebral hemorrhage and ischemic stroke	acute	secondary care	hospital	institutional	2	provider	direct costs provider	other	retrospective cross-section + COI	incidence	no		ICH: 59% male, mean age 62 years; IS: 67% male, mean age 65 years		167 (ICH 58, IS 109)	average cost/case; national cost	USD	2005	hospital records for cross-sectional component; national incidence estimates from literature	case notes/patient records	literature (FLENI cost study in a private hospital, part of the study) + author's assumptions (0.5 factor to FLENI unit costs)	sensitivity analysis on unit costs (varying adjustment factor 0.25-1.0). Subgroup analysis by: GCS score, complications (pneumonia and infections) and mRS ranking at discharge	total	average cost/case ICH	12285	12150					135				12285
Christensen 24586	Christensen, 2009 #24586	2009	Argentina	intracerebral hemorrhage and ischemic stroke						provider																		average cost/case IS	3888	3750					138				3888
Christensen 24586	Christensen, 2009 #24586	2009	Argentina	intracerebral hemorrhage and ischemic stroke						provider																		total national cost ICH	194200000
Christensen 24586	Christensen, 2009 #24586	2009	Argentina	intracerebral hemorrhage and ischemic stroke						provider																		total national cost IS	239900000
Christensen 24766	Christensen, 2009 #24766	2009	Brazil	stroke	acute	secondary care	hospital	institutional	2	provider	direct costs provider	other	retrospective cross-section + COI	incidence	no		ICH: 60% male, mean age 64 years; IS: 54% male, mean age 61 years		316 (ICH 45, IS 271)	average cost/case; national cost	USD	2005	hospital records for cross-sectional component; national incidence estimates from literature	case notes/patient records	national tariffs + author's assumptions (adjustment factor for complexity 3.125 to national tariffs)	sensitivity analysis on unit costs (varying adjustment factor 0.787-7). Subgroup analysis by: GCS score, complications (pneumonia and infections) and mRS ranking at discharge; multivariate analysis	total	average cost/case ICH	1312	844				104	265				1312
Christensen 24766	Christensen, 2009 #24766	2009	Brazil	stroke						provider																		average cost/case IS	609	346				38	226				609
Christensen 24766	Christensen, 2009 #24766	2009	Brazil	stroke						provider																		total national cost ICH	122000000
Christensen 24766	Christensen, 2009 #24766	2009	Brazil	stroke						provider																		total national cost IS	327000000
Cook 2014	Cook, 2014	2014	Global	heart failure	unclear	other	all settings implied	international		societal	direct and indirect costs	mathematical model	extrapolation based on a regression model		no					direct costs per annum; indirect costs per annum; %GDP	USD	2012	n/a	n/a	literature and extrapolation for countries where there were no literature data		total LMICs	total cost of heart failure per annum (billion)	15.13																1.459
Diaz 47318	Diaz, 2006 #47318	2006	Chile	stroke	acute	tertiary care	university hospital	institutional	1	provider		retrospective cost study			no		425 stroke patients admitted hospital, 105 (age range 30-89 years, 58% female, hospitalized Stroke Unit.	individual	209		Pesos	unclear						average cost per case at stroke unit	2522553
Diaz 47318	Diaz, 2006 #47318	2006	Chile	stroke						provider																		average cost per case in entire hospital	2908263
Dib 2943	Dib, 2010 #2943	2010	Brazil	hypertension	chronic	other	Brazilian public and private health care system	national		provider	direct costs provider	mathematical model			no					total national direct cost; direct cost % GDP	Reais	2005	official statistics	Brazilian Guidelines on Hypertension Treatment	SUS list of procedures (public) and Brazilian Medical Assoc list of procedures (private) for consultations/exams + national catalogue for drugs	subgroup analysis: public and private sector, hypertension subgroup; scenario analysis for various treatment options	total	total national annual cost of hypertension care	1.63188e+09	1.39438e+08	0	6.89095e+08	4.78982e+08	0	2.73881e+08	0	0	5.0483e+07
Dib 2943	Dib, 2010 #2943	2010	Brazil	hypertension						provider																		national cost %GDP	0.08
Dib 2943	Dib, 2010 #2943	2010	Brazil	hypertension						provider																		average direct cost per patient stage 2-3 controlled, public sector	240.692
Dib 2943	Dib, 2010 #2943	2010	Brazil	hypertension						provider																		average direct cost per patient stage 2-3 controlled, private sector	450.984
Dorohoi 30698	Dorohoi, 2004 #30698	2004	Ukraine	multiple cardiovascular	chronic	primary care	ambulatory care	institutional		provider		retrospective cost study			no				457		Hryvania	2003	medical records	medical records	unclear		total	average annual cost per patient for ambulatory care, ischemic heart disease (female, max)	5329.6
Dorohoi 30698	Dorohoi, 2004 #30698	2004	Ukraine	multiple cardiovascular						provider																		average annual cost per patient for ambulatory care, hypertension stage I-II (male, max)	679.6
Engelgau 1230	Engelgau, 2012 #1230	2012	India	heart disease; hypertension	both	other	hospital and outpatient	national		patient	OOP	COI study		prevalence	no				380000	average OOP cost per patient per hospital stay	Rs	2004	national survey	national survey	national survey	multivariate analysis; subgroup analysis by disease category	total	average OOP cost per hospital stay for heart disease, public	8000
Engelgau 1230	Engelgau, 2012 #1230	2012	India	heart disease; hypertension						patient																		average OOP cost per hospital stay for heart disease, private	22000
Engelgau 1230	Engelgau, 2012 #1230	2012	India	heart disease; hypertension						patient																		average OOP cost per hospital stay for hypertension, public	2000
Engelgau 1230	Engelgau, 2012 #1230	2012	India	heart disease; hypertension						patient																		average OOP cost per hospital stay for hypertension, private	7000
Fernandez Garcia 3500	Fernandez Garcia, 2008 #3500	2008	Cuba	myocardial infarction	acute	tertiary care	cardiovascular institute	institutional	1	provider		retrospective cost study			no		67,05% Male, 32,95% Female		88		Cuban pesos	2006					total	average cost per case	5344					1474	1098	306		2465
Finkelstein 2014	Finkelstein 2014	2014	Indonesia	hypertension	unclear	other	inpatient and outpatient	national		patient		survey	Indonesian Family Life Survey (IFLS)		no		Individuals aged > 40		10795		IntUSD	2012	national survey	national survey	national survey	Only subgroup analysis by self-reported/underdiagnosed	total	average OOP annual burden per case	70																30
Fong Estrada 60903	Fong Estrada, 2011 #60903	2011	Cuba	hypertension	chronic	secondary care	hospital	institutional	1	provider		retrospective cost study	descriptive cross-sectional		no		Female, age>60, hypertensive		70		USD	unclear					total	average cost per case	367.16									312.01					55.15
Gao 30377	Gao, 2005 #30377	2005	China	stroke	acute	tertiary care	university hospital	institutional	2	provider		retrospective cost study			no				1969		Yuan	2002					total	average cost per case	5340			2736						2604
Gaziano 42320	Gaziano, 2009 #42320	2009	Sub-Saharan Africa	nonoptimal blood pressure	both	other	hospital and outpatient	international		payer	unspecific payer	mathematical model	model predicting costs for WB regions	incidence	no		age profiles for each WB region			annual healthcare cost of nonoptimal blood pressure; annual healthcare cost of MI/stroke; % healthcare expenditure attributed to high blood pressure; welfare loss attributable to non-optimal blood pressure; %GDP lost from non-optimal blood pressure	USD	2001	Global Burdeon of Disease	unclear	WHO, Intl Drug Price Indicator Guide		Sub-Saharan Africa	annual healthcare cost of nonoptimal blood pressure	271000000
Gaziano 42320	Gaziano, 2009 #42320	2009	Sub-Saharan Africa	nonoptimal blood pressure						payer																	Sub-Saharan Africa	annual healthcare cost of MI/stroke	1782000000
Gaziano 42320	Gaziano, 2009 #42320	2009	Sub-Saharan Africa	nonoptimal blood pressure						payer																	Sub-Saharan Africa	% healthcare expenditure attributed to high blood pressure	7.3
Gaziano 42320	Gaziano, 2009 #42320	2009	Sub-Saharan Africa	nonoptimal blood pressure						payer																	Sub-Saharan Africa	welfare loss from non-optimal blood pressure	7000000000
Gaziano 42320	Gaziano, 2009 #42320	2009	Sub-Saharan Africa	nonoptimal blood pressure						payer																	Sub-Saharan Africa	%GDP lost from non-optimal blood pressure	7
Gombet 23574	Gombet, 2009 #23574	2009	Congo	stroke; heart failure; hypertension	acute	secondary care	hospital	institutional	1	provider	hospital perspective	retrospective cost study			no		unclear	individual	197	average cost per hospitalization	CFA francs	unclear	hospital records	hospital records	unclear	none	total	average cost per hospital stay, stroke	158120
Gombet 23574	Gombet, 2009 #23574	2009	Congo	stroke; heart failure; hypertension						provider																		average cost per hospital stay, chronic heart disease	81900
Gombet 23574	Gombet, 2009 #23574	2009	Congo	stroke; heart failure; hypertension						provider																		average cost per hospital stay, hypertension	159600
Heeley 23695	Heeley, 2009 #23695	2009	China	stroke	acute	other	hospital and outpatient	national	62	other	payer (insurance) and patient	prospective cost study	nationwide prospective hospital registry study		no		62% males, mean age 63 years		4739	total medical expenses in first 3 months; OOP expenses in first 3 months; OOP expenses as % of total annual household income; % patients experiencing catastrophic payments	Yuan	2006	hospital records	medical records and patient interviews	unclear	subgroup analyses: patients with and without health insurance; patients experiencing catastrophic payments. Multivariate analysis for predictors of catastrophic payments	total	average cost of medical expenses first 3 months	16525
Heeley 23695	Heeley, 2009 #23695	2009	China	stroke						other																		OOP expenses in first 3 months	14478
Heeley 23695	Heeley, 2009 #23695	2009	China	stroke						other																		OOP expenses in first 3 months % total annual household income	1.58
Heeley 23695	Heeley, 2009 #23695	2009	China	stroke						other																		% patients catastrophic payments	0.71
Hejazi 13341	Hejazi, 2015 #13341	2015	Malaysia	stroke		tertiary care	outpatient care in a tertiary hospital	institutional	1	patient	costs incurred by patients and their families as a result of stroke	prospective cost study	prospective cross-section		no		mean age 60, 57% male	individual	49	total cost of stroke care	Myr	2011	hospital records	patient questionnaire	patient questionnaire	none	total	average cost per patient at 3-months post-stroke	1695.7	0	0	0	27.9	213.9	0	0	620	0	861.8	257.3	0	142.6	437.1	837	0	0	0	0	0
Hu 13652	Hu, 2013 #13652	2013	China	atrial fibrillation-related stroke in China	acute	other	hospital	national	18	societal	payer (insurance), patient and lost productivity	retrospective cost study	retrospective cross-section chart review		no		57.3% female, mean age 70 years		300	direct costs during acute hospitalization; direct costs 1 year after discharge; indirect costs	Yuan	2010	hospital records	hospital records and patient questionnaire	unclear	multivariate analyses for predictors of inpatient costs	total	average cost per case	30438	0	0	16674	0	6192	5318	0	0	0	0	127	0	0	0	127	0	0	0	0	0
Hu 13652	Hu, 2013 #13652	2013	China	atrial fibrillation-related stroke in China						societal																		average cost per acute hospitalization	18706			10238		2423	3984
Hu 13652	Hu, 2013 #13652	2013	China	atrial fibrillation-related stroke in China						societal																		average cost 1y post-discharge	11732			6436		3769	1334					127				127
Huffman 39365	Huffman, 2011 #39365	2011	Argentina, India, China, Tanzania	acute coronary syndrome (including unstable angina or MI), stroke, acute heart failure, peripheral vascular intervention	both	other	secondary care with outpatient follow-up	institutional	unclear (3-7 hospitals in each of the 4 countries)	patient	patient OOP	retrospective cost study	retrospective cross-section		no		mean age 52.9 (Tanzania) to 59.3 (China), male 50.2% (Tanzania) to 74.1% (Argentina)		367 (Argentina), 290 (China), 500 (India), 498 (Tanzania)	OOP; catastrophic health spending; distress financing; decreased work time.	USD	2007	hospital records	hospital records and patient questionnaire	patient questionnaire	subgroup analysis: income status; multivariate analyses for predictors of CHS and DF	Argentina	OOP (low income)	477
Huffman 39365	Huffman, 2011 #39365	2011	Argentina, India, China, Tanzania	acute coronary syndrome (including unstable angina or MI), stroke, acute heart failure, peripheral vascular intervention						patient																	China	OOP (low income)	1354
Huffman 39365	Huffman, 2011 #39365	2011	Argentina, India, China, Tanzania	acute coronary syndrome (including unstable angina or MI), stroke, acute heart failure, peripheral vascular intervention						patient																	India	OOP (low income)	773
Huffman 39365	Huffman, 2011 #39365	2011	Argentina, India, China, Tanzania	acute coronary syndrome (including unstable angina or MI), stroke, acute heart failure, peripheral vascular intervention						patient																	Tanzania	OOP (low income)	374
Huffman 39365	Huffman, 2011 #39365	2011	Argentina, India, China, Tanzania	acute coronary syndrome (including unstable angina or MI), stroke, acute heart failure, peripheral vascular intervention						patient																	Argentina	OOP (middle income)	709
Huffman 39365	Huffman, 2011 #39365	2011	Argentina, India, China, Tanzania	acute coronary syndrome (including unstable angina or MI), stroke, acute heart failure, peripheral vascular intervention						patient																	China	OOP (middle income)	1366
Huffman 39365	Huffman, 2011 #39365	2011	Argentina, India, China, Tanzania	acute coronary syndrome (including unstable angina or MI), stroke, acute heart failure, peripheral vascular intervention						patient																	India	OOP (middle income)	1593
Huffman 39365	Huffman, 2011 #39365	2011	Argentina, India, China, Tanzania	acute coronary syndrome (including unstable angina or MI), stroke, acute heart failure, peripheral vascular intervention						patient																	Tanzania	OOP (middle income)	662
Huffman 39365	Huffman, 2011 #39365	2011	Argentina, India, China, Tanzania	acute coronary syndrome (including unstable angina or MI), stroke, acute heart failure, peripheral vascular intervention						patient																	Argentina	OOP (high income)	946
Huffman 39365	Huffman, 2011 #39365	2011	Argentina, India, China, Tanzania	acute coronary syndrome (including unstable angina or MI), stroke, acute heart failure, peripheral vascular intervention						patient																	China	OOP (high income)	907
Huffman 39365	Huffman, 2011 #39365	2011	Argentina, India, China, Tanzania	acute coronary syndrome (including unstable angina or MI), stroke, acute heart failure, peripheral vascular intervention						patient																	India	OOP (high income)	2917
Huffman 39365	Huffman, 2011 #39365	2011	Argentina, India, China, Tanzania	acute coronary syndrome (including unstable angina or MI), stroke, acute heart failure, peripheral vascular intervention						patient																	Tanzania	OOP (high income)	1137
Ilesanmi 916	Ilesanmi, 2012 #916	2012	Nigeria	primary hypertension	N/A	other	hospital and outpatient	institutional	1	patient	patient OOP for medication and transport	retrospective cost study	retrospective cross-section		no		mean age 61, 59% females		250	OOP	Naira	2010	hospital records	hospital records	local pharmacies; unclear how transport costs were elicited from patients	subgroup analysis: treatment cost by sex, age group, comorbidities, #drugs, income groups, adherence, BP control and %HH income spent on treatment	total	average monthly cost of treatment	1920			1440								480
Ivanova 24356	Ivanova, 2009 #24356	2009	Bulgaria, Serbia	hypertension	n/a	other	outpatient	national		other	prescription cost to payer (Nat Insurance Fund) and patient	database analysis	analysis of reimbursable prescription data from pharmacies working with National Health Insurace Fund (Bulgaria) and Republic Institute of Health Insurance (Serbia).		no		33% (Serbia) and 35% (Bulgaria) had hypertension with complications		2764 (Serbia) and 3240 (Bulgaria)	prescription cost; payer's participation in prescription cost	Eur	2006	prescription database - ICD10 codes	prescription database	national reference price lists	subgroup analysis: prescription cost for hypertension +/- complications	Serbia	average monthly cost	12.56			12.56
Ivanova 24356	Ivanova, 2009 #24356	2009	Bulgaria, Serbia	hypertension						other																	Bulgaria	average monthly cost	6.9			6.9
Kabadi 9261	Kabadi, 2013 #9261	2013	Tanzania	stroke		other	hospital and outpatient	institutional	2	societal	project costs for medical care, OOP costs and lost productivity	prospective cost study			no		mean age 63, 69% male	individual	16		Tanzania shillings	2005	project database	project database and patient questionnaire	project documents and patient questionnaire	subgroup analysis by: site, project funds/OOP	total	average total cost at 6-months post-stroke	503410	33397		8624		25302	110311					7214				7214	256338	247072
Karan 3377	Karan, 2014 #3377	2014	India	cardiovascular disease		other	hospital and outpatient	national		patient	out-of-pocket expenses	database analysis		prevalence	yes		average household size 5.7, 46% rural	household	2281 CVD-affected households	OOP spending for hospitalization, drugs, outpatient visits, transport, non-medical spending	IntUSD	2004	patient questionnaire (self-reported)	patient questionnaire	patient questionnaire	subgroup analysis by social status (caste) and education level	total	OOP difference from non-CVD-affected households	241	232		3.6	5.1							0.3
Kauf 48176	Kauf, 2006 #48176	2006	Argentina	acute myocardial infarction	n/a	secondary care	hospitalization cost	other		other	DRG + physician cost, hospital perspective	database analysis	analysis of AMI hospitalizations		no		mean age 60.8, male 80.9%		247	hospitalization cost	USD	2002	trial registry	trial registry	national tariffs + trial costing + assumptions where insufficient data	regression analysis: patient and country-level characteristics to explore cost differences across countries	Argentina	adjusted average cost of AMI hospitalization	1605
Khealani 5154	Khealani, 2003 #5154	2003	Pakistan	acute stroke	acute	tertiary care	tertiary care hospital	institutional	1	provider		retrospective cost study	retrospective cross-section		no		mean age 58, male 61%		443	hospitalization cost	Rs, USD	unclear	hospital records	hospital records	hospital accounts	subgroup analysis: total cost by LOS (days), by type of ward	LOS=1	average cost per case	19597			1743			12420			5434
Khealani 5154	Khealani, 2003 #5154	2003	Pakistan	acute stroke						provider																	LOS=2-3	average cost per case	25568			2134			14414			9020
Khealani 5154	Khealani, 2003 #5154	2003	Pakistan	acute stroke						provider																	LOS=4-7	average cost per case	49705			11732			18655			19318
Khealani 5154	Khealani, 2003 #5154	2003	Pakistan	acute stroke						provider																	LOS=8-30	average cost per case	153586			32258			32478			88850
Khealani 5154	Khealani, 2003 #5154	2003	Pakistan	acute stroke						provider																	LOS>30	average cost per case	588239			160291			94808			333140
Khiaocharoen 37052	Khiaocharoen, 2012 #37052	2012	Thailand	acute and sub-acute stroke	acute	secondary care	hospital	institutional	2	provider	hospital perspective	prospective cost study	prospective cross-section, although the authors ambitiously describe it as "prevalence cost-of-illness"	prevalence	no		mean age 61.5, male 56%, hypertension before stroke 56%		407	hospitalization cost	Baht	2009	hospital records	hospital records	de novo microcosting study	subgroup analysis: cost by clinical phase (acute, sub-acute), age group, pathology, sex, initial disability level; regression analysis for determinants of cost	total	average cost per case	32952
Kiatchoosakun 120	Kiatchoosakun, 2012 #120	2012	Thailand	coronary heart disease: angina, acute myocardial infarction and chronic ischemic heart disease	unclear	secondary care	hospital discharges	national		payer	three health insurance registries	database analysis	analysis of medical expense forms and inpatient data from three public sector insurance schemes		no		mean age 63.5-66.6, male 55-66.5%		angina 10822, AMI 6391, CIHD 5294	hospital charges	Baht	unclear	medical records	insurance claims	insurance claims	none	angina	average hospital charges per case	14874
Kiatchoosakun 120	Kiatchoosakun, 2012 #120	2012	Thailand	coronary heart disease: angina, acute myocardial infarction and chronic ischemic heart disease						payer																	AMI	average hospital charges per case	52058
Kiatchoosakun 120	Kiatchoosakun, 2012 #120	2012	Thailand	coronary heart disease: angina, acute myocardial infarction and chronic ischemic heart disease						payer																	CIHD	average hospital charges per case	122472
Konin 27560	Konin, 2007 #27560	2007	Cote d'Ivoire	acute myocardial infarction	acute	secondary care		institutional	1	other	provider and patient	retrospective cost study	retrospective cross-section		no		mean age 53.4, male 81%		100	total cost	CFA francs	unclear	unclear	unclear	unclear	subgroup analysis: cost by location of AMI, Killip classification	total	average cost per case	944481	300200		324996			299935	19350
Kontsevaya 2013	Kontsevaya 2013	2013	Russian Federation	cardiovascular diseases	both	other	all settings	national		societal		COI study	cost-of-illness study	unclear	no		not specified		not specified	total direct and indirect cost; %GDP	Rubles	2009	Ministry of Health	Ministry of Health	Ministry of Health	sensitivity analyses: heathcare costs, medication costs, index productivity	total	total costs (million)	1.07606e+06										229513						229513
Kontsevaya 2013	Kontsevaya 2013	2013	Russian Federation	cardiovascular diseases						societal																		%GDP	2.8
Lakic 11781	Lakic, 2014 #11781	2014	Serbia	cardiovascular disease: hypertension, CHD, cardiompyopathy, heart failure, cerebrovascular disease		other	primary care, emergency care, hospital care, rehabilitation services	national		societal	direct and indirect expenses	COI study	mathematical model, multiplying prevalence with unit costs	prevalence	no		unclear	individual	n/a	total annual cost of CVD	euro	2009	Ministry of Health	National Health Insurance agency (RIHI), Republic Institute of Public Health	RIHI for hospital tariffs, earnings data from the Statistical Office	sensitivity analysis: varying unit costs by 20% and discount rates 2% and 10%	total	total national direct cost of CVD	400360916	149000960		153981203	3312193	94066560					400360916
Lakic 11781	Lakic, 2014 #11781	2014	Serbia	cardiovascular disease: hypertension, CHD, cardiompyopathy, heart failure, cerebrovascular disease						societal																		average anuual direct cost per patient of CVD care	304.555	113.345	0	117.134	2.51959	71.5565	0	0	0	0	304.555
Lakic 11781	Lakic, 2014 #11781	2014	Serbia	cardiovascular disease: hypertension, CHD, cardiompyopathy, heart failure, cerebrovascular disease						societal																		total national indirect costs of CVD	113924229
Lakic 11781	Lakic, 2014 #11781	2014	Serbia	cardiovascular disease: hypertension, CHD, cardiompyopathy, heart failure, cerebrovascular disease						societal																		%GDP	1.8
Larijani SP129036	Larijani, 2003#SP129036	2003	Iran	coronary heart disease	unclear	secondary care	hospital	institutional	1	other	unclear, probably provider	retrospective cost study	retrospective cross-section		no		mean age 50.4, 70% male		1253	hospitalization cost; number of days off work	Rial	unclear	hospital records	unclear	hospital accounts	none	total	average cost per case	8700000
Larijani SP129036	Larijani, 2003#SP129036	2003	Iran	coronary heart disease						other																	total	average days off work	30.7
Le 703	Le, 2012 #703	2012	China	hypertension	unclear	other	hospital and outpatient	regional		societal	direct, indirect, intangible studies	COI study	prospective prevalence-based COI study in two rural areas of Yunnan province; cross-sectional health interview and health examination survey	prevalence	no		for entire sample 9396: 34.6% 18-44y, 31.5% >60y, female 54%. Unclear for hypertensive patients		2333	cost (time frame unclear)	Yuan	2010	health checks conducted by study team	patient questionnaire	unclear unit costs + patient questionnaire	subgroup analyses: gender, age	total	average cost per case	60859.6	2131.64	0	774.54	185.36	0	0	0	14.564	0	3106.1	21.846	96.652	0	0	118.498	18	0	0	0	0
Le 2314	Le, 2015 #2314	2015	China	coronary heart disease		other	inpatient and outpatient	regional		societal	direct and indirect expenses	COI study	cross-sectional survey	prevalence	no		75% > 60years, 57% male	individual	4595 survey population, 131 patients with CHD	average annual cost	Yuan	2010	patient questionnaire	patient questionnaire	patient questionnaire; mean daily gross earning for indirect costs	multivariate analysis for determinants of cost; subgroup analyses by: gender, age groups, education level, ethnicity, income level	total	average annual cost of CHD care	8585.86	6012.13	0	1276.73	520.15	0	0	0	0	0	7809.01	0	0	0	0	0	553.926	222.922	0	0	0
Long 48354	Long, 2005 #48354	2005	China	stroke	both	other	hospital and outpatient	regional		patient	retrospective cost study	retrospective cost study			no			individual	164	medial annual direct cost per patient of stroke care	Yuan	2004	population survey	patient questionnaire	patient questionnaire	subgroup analyses: by age, first stroke/chronic patient	total	median annual direct cost per stroke	3100									3100
Long 27501	Long, 2007 #27501	2007	China	stroke	both	other	hospital and outpatient	regional		societal	indirect cost of stroke	other	database analysis + mathematical model		no			individual	164	indirect economic burden of stroke	Yuan	2004	population survey	patient questionnaire	official statistics	subgroup analyses: by age, first stroke/chronic patient	total	average indirect cost of stroke per patient	12158
Rios Nunez 26204	Lucia Rios Nunez, 2008 #26204	2008	Mexico	hypertension	chronic	tertiary care	cardiovascular institute	institutional	1	provider		retrospective cost study	retrospective cost study		no		age 63 (+/-16), female (58%) CVD (78%)		60		Pesos	2007	hospital database	hospital database	hospital database		total	average cost per hospitalization	44005	14082		1320	9681	3960	7041	7921
Ma 20469	Ma, 2010 #20469	2010	China	stroke	acute	tertiary care	hospital	institutional	1	provider		retrospective cost study			no		mean age 66.5, male 59%		557	cost	USD	unclear	hospital records	hospital records	hospital accounts	subgroup analyses: by insurance status; other subgroup analyses and multivariate analyses to explore determinants of LOS, but not of cost	total	average cost per case	6822.02	0	0	0	0	0	0	0	0	0	0	0	0	0	0	0	0	0	0	0	0
Ma 20469	Ma, 2010 #20469	2010	China	stroke						provider																	state medicine insurance	average cost per case	8328	1714.18	0	4108.48	0	0	1478.22	0	0	0	7300.88	0	582.96	0	0	582.96	582.96	0	0	0	0
Ma 20469	Ma, 2010 #20469	2010	China	stroke						provider																	NCMS insurance	average cost per case	5767.14	1145.1	0	3289.56	0	0	1061.82	0	0	0	5496.48	0	0	0	0	0	0	0	0	0	0
Mahal SP	Mahal, 2010 #SP	2010	India	all cardiovascular diseases	chronic	other	all settings	national		societal		COI study			no					total national cost; income loss	Rs	2004	national survey	national survey	national survey	extensive subgroup and regression analyses	total	total national OOP expenses for hypertension (billion)	44			28.248	3.3396		1.738			7.8276					2.904
Mahal SP	Mahal, 2010 #SP	2010	India	all cardiovascular diseases						societal																		total national OOP expenses for heart disease (billion)	58.18			22.4633	3.93297		3.46171			24.8603					3.42098
Mahal SP	Mahal, 2010 #SP	2010	India	all cardiovascular diseases						societal																		total national economic loss CVD excl hypertension (billion)	158
Mahal SP	Mahal, 2010 #SP	2010	India	all cardiovascular diseases						societal																		total national economic loss hypertension (billion)	199
Maharajah 11744	Maharaj, 2012 #11744	2012	Fiji Islands	stroke	acute	other	no explicit health care setting as the study focuses on mortality	national		societal	annual national human capital loss	other	human capital loss from stroke mortality	incidence	no				147	annual national human capital loss	Fiji$	unclear	official statistics	not applicable	human capital method, using GNI per capita and years to retirement as inputs	none	total	annual national income loss	8800000
Maharajah 11744	Maharaj, 2012 #11744	2012	Fiji Islands	stroke						societal																	total	% Govt revenue	1
Malhotra 6091	Malhotra, 2000 #6091	2000	India	angina	acute	tertiary care	hospital	institutional	1	patient		prospective cost study	consecutive prescriptions		no		mean age 62, male 68%	individual	336	average cost per patient of angina hospitalization	Rs	1999	hospital records	medical records and interviews with patient relatives	medical records and interviews with patient relatives	none	total	average cost per patient of hospitalization for unstable angina	21736	6028	0	3080	0	7348	4928	0	0	352
Marfatia 9326	Marfatia, 2014 #9326	2014	India	stroke related to nonvalvular atrial fibrillation		tertiary care	tertiary care hospital	institutional	5	societal	patient direct and indirect expenses	retrospective cost study	retrospective chart review		no		mean age 61, 62% male	individual	400	average annual cost of stroke care	Rs	2012	hospital records	hospital records + patient questionnaire + physician questionnaire	hospital records + patient questionnare	multivariate analysis for determinants of cost	total	average annual cost of stroke care	504973	235200		91337	56294	35608	17426		31938						23799	23799			13370
Marques 16320	Marques, 2012 #16320	2012	Brazil	myocardial infarction	acute	tertiary care	excellence and specialist hospitals	institutional	11	provider		retrospective cost study			no		unclear		unclear		Reais	2008		hospital database	hospital database, health insurance, Ministry of Health cost tables		revascularization without stent	average cost per hospitalization	12874
Marques 16320	Marques, 2012 #16320	2012	Brazil	myocardial infarction						provider																	revascularization with stent	average cost per hospitalization	23462
Marteau 33411	Marteau, 2001 #33411	2001	Argentina	hypertension, dyslipidemia and diabetes	chronic	primary care	six outpatient clinics from the hospital	institutional	1	provider		retrospective cost study			yes		unclear		290		Argentinian Pesos	1998		hospital database	hospital database		total	average cost per consultation	63.5
Meena 644	Meena, 2012 #644	2012	India	acute coronary syndrome	acute	other	hospital and outpatient	regional	6	patient	patient, direct and indirect costs collected via questionnaire	retrospective cost study	retrospective cross-section		no		mean age 56, male 83%		210	out of pocket expenditure 3 months pre-event and 6 months post-event (9months total); catastrophic spending	Rs	unclear	hospital records	patient questionnaire	patient questionnaire	multivariate analysis for determinants of catastrophic spending	total	median out-of-pocket spending	116795																105023
Mohd Nordin 15224	Mohd Nordin, 2012 #15224	2012	Malaysia	stroke	acute	tertiary care	tertiary care hospital	institutional	1	provider	provider perspective using top-down approach	retrospective cost study	retrospective cross-section		no		mean age 63, 55.7% male		813	average cost of care	Myr	unclear	hospital records	hospital records	top down costing	subgroup analyses: cost by age group, gender, stroke subtype, severity; multivariate regression for determinants of LOS	total	average cost of inpatient episode	3696	1623		867		610	452	236
Moleerergpoom 27061	Moleerergpoom, 2007 #27061	2007	Thailand	coronary acute syndrome	acute	secondary care	hospital	national		patient	hospital charges	database analysis	analyzed data from a prospective registry of ACS patients in Thailand		no		median age 67.3, male 58%		3552	cost of hospitalization	Baht	unclear	database	n/a	database	subgroup analyses: cost by diagnosis, type of hospital, procedures, insurer, Killip score, complications; multivariate analyses for determinants of cost	total	median hospitalization cost	47908
Moleerergpoom 27061	Moleerergpoom, 2007 #27061	2007	Thailand	coronary acute syndrome						patient																	STEMI (no catheter, simplest)	median hospitalization cost	22646
Moleerergpoom 27061	Moleerergpoom, 2007 #27061	2007	Thailand	coronary acute syndrome						patient																	NSTEMI (no catheter, simplest)	median hospitalization cost	23395
Moleerergpoom 27061	Moleerergpoom, 2007 #27061	2007	Thailand	coronary acute syndrome						patient																	UA with ST-T change (no catheter, simplest)	median hospitalization cost	13701
Moleerergpoom 27061	Moleerergpoom, 2007 #27061	2007	Thailand	coronary acute syndrome						patient																	STEMI (catheter+PCI+CABG, most complex)	median hospitalization cost	320789
Moleerergpoom 27061	Moleerergpoom, 2007 #27061	2007	Thailand	coronary acute syndrome						patient																	NSTEMI (catheter+PCI+CABG, most complex)	median hospitalization cost	293467
Moleerergpoom 27061	Moleerergpoom, 2007 #27061	2007	Thailand	coronary acute syndrome						patient																	UA with ST-T change (catheter+CABG, most complex)	median hospitalization cost	203139
Murphy 131	Murphy, 2013 #131	2013	Ukraine	angina	chronic	other	hospital and outpatient	national		patient	household expenditure	database analysis	cross-sectional matching study		yes	patients without angina matched to cases	age>=18y; 73% Male, 27% Female		203	per capita monthly household expenditure	Hryvnia	2003	database	n/a	database	multivariate analysis for determinants of catastrophic spending	angina group	per capita monthly household expenditure	48.33	0	0	41.4936	0	0	0	0	0	0	41.4936	0	0	0	0	0	0	0	0	0	0
Murphy 131	Murphy, 2013 #131	2013	Ukraine	angina						patient																	non-angina group	per capita monthly household expenditure	32.48	0	0	25.4148	0	0	0	0	0	0	25.4148	0	0	0	0	0	0	0	0	0	0
Ogah 13682	Ogah, 2014 #13682	2014	Nigeria	heart failure	n/a	tertiary care	university hospital	institutional	1	societal	hospital charges + productivity costs	retrospective cost study	health economic data extracted from a prospective heart failure registry of a tertiary hospital		no		mean age 58, 53% male	individual	239	average annual cost of HF management	Naira, USD	2009	hospital records - HF registry	hospital records - HF registry	hospital accounts; Federagl Government pay scales for staff; cost of surgery and procedures from another hospital;	subgroup analysis by patient occupation	total	average annual total cost per patient	319200	20428		58413	4149	40538	17875				141403	36708				36708	178111	141406
Pestana 5806	Pestana, 1996 #5806	1996	South Africa	generic cardiovascular	chronic	other	hospital, outpatient and primary care	national		societal		COI study		prevalence					n/a	total national cost	Rand	1991	official statistics	unclear	literature	sensitivity analysis: low/high estimates of unit costs, unclear which "where possible"; subgroup analysis public/private	total	total national cost of CVD (million, high estimate)	5035.03	587.8		470.3	642.64					7.6		18.08						999.2
Reynales-Shigematsu 4585	Reynales-Shigematsu, 2006 #4585	2006	Mexico	acute myocardial infarction attributable to tobacco consumption	acute	other	hospital and outpatient	regional		provider	provider perspective	retrospective cost study	drafting a therapeutic protocol based on expert opinion and medical charts review, then applying unit costs		no		n/a		n/a	annual average cost per case; total annual costs attributable to tobacco consumption	Pesos	2001	n/a	expert opinion and medical chart review	official tariffs (IMSS)	two approaches: expert panel and medical chart review; subgroup analysis by type of AMI	total	average annual cost per case (expert panel method)	79530.1	78482.8	0	0	4841.44	0	0	0	0	0	83324.3	0	0	0	0	0	0	0	0	0	0
Reynales-Shigematsu 4585	Reynales-Shigematsu, 2006 #4585	2006	Mexico	acute myocardial infarction attributable to tobacco consumption						provider																	total	average annual cost per case (medical chart review method)	58795.5	0	0	0	0	0	0	0	0	0	0	0	0	0	0	0	0	0	0	0	0
Reynales-Shigematsu 4585	Reynales-Shigematsu, 2006 #4585	2006	Mexico	acute myocardial infarction attributable to tobacco consumption						provider																	total	annual costs attributable to tobacco consumption (0.66 highest attributable fraction)	1.79515e+07	0	0	0	0	0	0	0	0	0	0	0	0	0	0	0	0	0	0	0	0
Ribeiro 30289	Ribeiro, 2005 #30289	2005	Brazil	coronary heart disease	chronic	other	hospital and outpatient	institutional	1	provider		prospective cost study	prospective cohort		no		mean age 65, male 63%	individual	147	average annual cost per patient	Reais	1999	hospital database	hospital records	list of procedures for public and private + drug catalogue	regression analysis for cost determinants	total	average direct cost per patient in public hospital	2733	1257.18		1147.86	27.33		300.63
Ribeiro 30289	Ribeiro, 2005 #30289	2005	Brazil	coronary heart disease						provider																		average direct cost per patient in private hospital	6788	4547.96		1153.96	135.76		950.32
Rubinstein 12814	Rubinstein, 2010 #12814	2010	Argentina	acute coronary heart disease and stroke	acute	secondary care	only direct costs for hospitalization were considered	national		other	whole Argentine healthcare system: public, social security and private	mathematical model	modelled population aged >35 to assess the impact of seven risk factors on AMI, other ischemic events and stroke		no		age >35	individual	n/a	national annual cost of CHD and stroke care	USD	2007	official statistics at the Ministry of Health	hospital databases, other local sources and expert opinion	hospital databases, other local sources and expert opinion	subgroup analysis by gender	total	annual national cost of acute CHD and stroke	1036506958										1036506958
Rubinstein 12814	Rubinstein, 2010 #12814	2010	Argentina	acute coronary heart disease and stroke						other																		cost per event	3940.71
Sadoh 10885	Sadoh, 2011 #10885	2011	Nigeria	chronic heart failure in children with congenital heart disease	chronic	secondary care	outpatient	institutional	1	patient	cost burden to families of children with structural heart disease	prospective cost study	prospective cross-section, single cohort		no		aged between 6 months and 5 years with mean age 2.2, male 50%	individual	32	total monthly expenditure per family	Naira	unclear	hospital records	patient questionnaire	patient questionnaire	subgroup analysis by socioeconomic status	total	average monthly expenditure per family	2609.46	0	0	1482.65	0	0	0	0	0	0	1482.65	607.886	0	0	0	607.886	0	0	0	0	0
Shu 2492	Shu, 2010 #2492	2010	China	stroke	chronic	other		regional		patient		COI study	representative survey	prevalence	no			individual		average economic burden of stroke per patient	Yuan	unclear	patient survey	patient questionnaire	patient questionnaire	none	total	average economic burden of stroke	7521.8									4399.9
Sozmen 1214	Sozmen, 2015 #1214	2015	Turkey	angina, myocardial infarction, heart failure	n/a	tertiary care	university hospital	institutional	1	payer	perspective of the Social Security Institution	retrospective cost study	retrospective study		no		mean age 63.6, 69% male	individual	337: 89 angina, 188 MI, 60 heart failure	average direct cost per admission	Turkish lira	2008	hospital records	hospital records	hospital accounts and Ministry of Health for drug prices	multivariate analysis: generalized linear models to explore determinants of cost	total	average total direct cost per admission	2456	527		584		768	322	614			2813
Suhil 21952	Suhil, 2010 #21952	2010	Malaysia	hypertension	n/a	secondary care	hospital	institutional	1	provider	drugs and staff time	prospective cost study	prevalence based cost-of-illness approach to obtain direct medical cost, calculated as sum of drug cost and cost of health providers in managing hypertension		no		unclear	individual	2522	total cost per patient per year	RM	2005	unclear	direct interview with healthcare staff, administration office and small survey	Government salaries for staff time	none	total	average cost per patient per year	236
Toure 48281	Toure, 2005 #48281	2005	Senegal	stroke	acute	tertiary care	university hospital	institutional	1	provider		prospective cost study			no		mean age 61, 50% male	individual	383	average cost per hospitalization	CFA Francs	1997	hospital records	hospital records	hospital accounts and Government documents	none	total	average cost per hospitalization for stroke	78426	70427			672	6727	1220
Tu 32915	Tu, 2002 #32915	2002	China	stroke	acute	secondary care	hospital	institutional	1	patient	hospital charges	retrospective cost study	retrospective cross-section		no		median age 65, male 72%	individual	545	total charges per inpatient stay	Yuan	1998	hospital records	hospital records	hospital records	regression analysis on determinants of charges; subgroup analysis by insurance status	total	geometric mean of total charges	9208	793		4209	135	989	664			86	9208
Villareal-Rios 5431	Villarreal-Rios, 2002 #5431	2002	Mexico	hypertension	chronic	primary care	sample from outpatient notes and medical charts	regional		other	payer (social security) and provider (private facilities)	retrospective cost study			no		age 62(+/-11), female (66%)	individual	214		Pesos	1999	outpatent and hospital database	outpatent and hospital database	outpatent and hospital database		total	average annual cost per patient of hypertension care in a primary setting (social security)	408
Villareal-Rios 5431	Villarreal-Rios, 2002 #5431	2002	Mexico	hypertension						other																		average annual cost per patient of hypertension care in a primary setting (public facilities)	268
Villareal-Rios 5431	Villarreal-Rios, 2002 #5431	2002	Mexico	hypertension						other																		average annual cost per patient of hypertension care in a primary setting (private facilities)	1096
Villareal-Rios 5431	Villarreal-Rios, 2002 #5431	2002	Mexico	hypertension						other																		average annual cost per patient of hypertension care in a secondary setting (social security)	1990
Villareal-Rios 5431	Villarreal-Rios, 2002 #5431	2002	Mexico	hypertension						other																		average annual cost per patient of hypertension care in a secondary setting (public facilities)	1307
Villareal-Rios 5431	Villarreal-Rios, 2002 #5431	2002	Mexico	hypertension						other																		average annual cost per patient of hypertension care in a secondary setting (private facilities)	5350
Villareal-Rios 5431	Villarreal-Rios, 2002 #5431	2002	Mexico	hypertension						other																		average annual cost per patient of hypertension care in a tertiary setting (social security)	5363
Villareal-Rios 5431	Villarreal-Rios, 2002 #5431	2002	Mexico	hypertension						other																		average annual cost per patient of hypertension care in a tertiary setting (public facilities)	3521
Villareal-Rios 5431	Villarreal-Rios, 2002 #5431	2002	Mexico	hypertension						other																		average annual cost per patient of hypertension care in a tertiary setting (private facilities)	14415
Wei 40488	Wei, 2010 #40488	2010	China	stroke	acute	secondary care	hospital	national		patient	patients were asked to estimate their overall expenditure for hospital treatment at 3 month follow-up assessment. Hospital invoices are issued, but not clear what their role was as data sources	COI study	prospective, national register on patients admitted with acute stroke across mainland China in 2006, data from 62 hospitals in 37 cities used here	incidence	no		Age mean 63±12 years, 38% Female	individual	5255	total charges per inpatient stay	Yuan	2006	hospital records	hospital records	hospital records	regression analysis for determinants of charges; subgroup analysis by type of hospital, gross regional product, stroke type.	total	average total charges	11216
World Bank SP	World Bank, 2005 #SP	2005	Russian Federation	generic cardiovascular disease	both	other	all settings	national		societal	government and non-government expenses, including an estimation of informal payments	COI study	government expenditure and health insurance from two regions were extrapolated to all regions	prevalence	no					total national cost of CVD	Rubles	2003	regional databases	regional databases	health insurance database and regional government expenditures	none	total	total national cost of circulatory system diseases (million)	83094.6
World Bank SP	World Bank, 2005 #SP	2005	Russian Federation	generic cardiovascular disease						societal																		total national cost of hypertension (million)	8635.3
World Bank SP	World Bank, 2005 #SP	2005	Russian Federation	generic cardiovascular disease						societal																		total national cost of coronary heart disease (million)	10158.2
World Bank SP	World Bank, 2005 #SP	2005	Russian Federation	generic cardiovascular disease						societal																		total national cost of stroke (million)	9508.7
World Bank SP	World Bank, 2005 #SP	2005	Russian Federation	generic cardiovascular disease						societal																		% GDP	0.62
Yang 26380	Yang, 2008 #26380	2008	China	generic cardiovascular disease	chronic	other	hospital and outpatient	national		patient	patient payments	COI study	national health survey	prevalence	no		middle aged and elderly	individual	193689	average annual cost of CVD care	Yuan	2003	national survey	national survey	national survey	subgroup analysis: by sex, rural/urban, condition	total	average annual direct cost	2682.4										2420.2						262.2
Zambrana 3823	Zambrana, 2008 #3823	2008	Mexico	hypertension	chronic	secondary care	hospital	national		payer	IMSS	database analysis		incidence	no		58% Female		12237		Mexican pesos	unclear					total	total national cost of hospital hypertension care	160027403
Zambrana 3823	Zambrana, 2008 #3823	2008	Mexico	hypertension						payer																		average cost of hospital hypertension care	13077.3
Zhai 47308	Zhai, 2006 #47308	2006	China	generic cardiovascular disease	both	other	all settings	national		provider		COI study	national health survey	prevalence	no			individual		total national cost of CVD	Yuan	2002	national survey	national survey	national survey		total	total national cost of hypertension (billion)	20.2
Zhai 47308	Zhai, 2006 #47308	2006	China	generic cardiovascular disease						provider																		total national cost of CHD (billion)	15.7
Zhai 47308	Zhai, 2006 #47308	2006	China	generic cardiovascular disease						provider																		total national cost of stroke (billion)	24.3
Zhao 4378	Zhao, 2013 #4378	2013	China	high risk of ischemic stroke	n/a	secondary care	hospital	institutional	1	societal	hospital costs + productivity costs	retrospective cost study	retrospective study		no		55% aged 60-79, 59% female and at risk of stroke	individual	305	mean annual cost of primary prevention for stroke	USD	2010	hospital records	patient questionnaire, verified with hospital records	patient questionnaire for direct costs; economic loss valued using the average daily income in Sichuan province	subgroup analysis: costs of prevention by morbidity groups (hypertension, diabetes, dyslipidemia)	total	average annual cost of primary prevention per patient	517.8	142.4		218.2	74.8						435.4						18.1	64.3
[truncated: 45 more columns]
